# Supplementary material for: Long-term water demand forecasting using artificial intelligence models in the Tuojiang River basin, China
Source: PLoS One. 2024 May 22;19(5):e0302558. doi: 10.1371/journal.pone.0302558 (PMC11111086; doi:10.1371/journal.pone.0302558)
Supplement: S1 Table — (XLSX) [file pone.0302558.s001.xlsx]

## Sheet: Input and output
YEAR	Regions	AWD	A1	A2	A3	A4	IWD	I1	I2	I3	I4	DWD	D1	D2	D3	D4	D5	EWD	E1	E2	E3	E4	E5
2005	Chengdu	27.7761	208.012	339.13	835.132	0.0767894	14.9639	0.42455	942.85	1559.13	2375	3.57	19627	873.3	0.599	11358.8	4485.36	0.83	751.6	14569.1	4759.7	1148.6	16.5128
2006	Chengdu	28.0231	213.512	336.68	816.3	0.070944	15.0969	0.440509	1217.25	2000.63	2630	4.03	22269	1007.7	0.615	11839.3	4905.85	0.94	493.8	14269	4752	853.5	16.9
2007	Chengdu	26.3204	282.99	332.29	798.925	0.0707244	14.1796	0.45245	1593.33	2812.01	3163	4.09	26525	1015.3	0.6258	13616.6	5642.33	0.66	546.9	15837	2807	624.5	16.8
2008	Chengdu	25.0531	339.939	328.03	805.279	0.0692517	13.4969	0.465692	2014.63	3919.97	4308	4.75	30855	1025.5	0.6358	15580	6481.46	0.53	741.1	16821	1817	1265.3	16.3417
2009	Chengdu	23.87	295.365	322.34	811.928	0.0594701	15.43	0.444588	2107.03	4451.69	3800	7.32	35215	1038.42	0.6485	17589	7009.89	0.59	481.3	17418	2326	724.2	16.7583
2010	Chengdu	24.45	313.89	320.28	823.97	0.0513553	15.78	0.446902	2723.56	5626.12	3887	7.69	40288	1171	0.6551	19919.5	8205.01	0.63	806	18335	3639	1319.7	16
2011	Chengdu	24.5	335.74	319.59	806.83	0.0470954	15.86	0.45231	3406.62	7214.33	3130	8.44	47750	1173	0.67	23047.8	9895.46	0.67	807.6	19353	4301	1407	15.9
2012	Chengdu	25.7304	341.89	310.24	792.89	0.0427697	13.8618	0.462667	3979.92	9341.43	3192	5.84	54211	1181	0.6844	26590	11300.6	0.69	687.4	20757	4519	1189.6	15.9
2013	Chengdu	28.73	343.86	311.01	778.72	0.038772	13.66	0.459056	4067.91	10784	3237	7.84	57538	1180	0.694	29968	12985	1.23	1013.5	21246	4857	1610.7	16.9
2014	Chengdu	28.33	402.92	311.97	753.26	0.0355061	8.27	0.448316	4193.64	10234.6	3275	12.1	61099	1190	0.7037	32665.1	14478	1.28	570.6	22156	9986	1088.6	16
2015	Chengdu	32.51	413.99	313.39	740.23	0.0345472	11.73	0.437313	4210.93	10726.4	3542	13.35	60643	1209	0.7147	33475.9	17514.3	1.49	427.1	24529.5	10439	982.4	16.8
2016	Chengdu	32.37	492.02	372.11	728.48	0.0390247	12.21	0.427436	4216.36	11864.3	3605	14.79	65067	1110	0.7062	35902	18605	1.67	449.94	35231.4	11457	1011.89	16.8
2017	Chengdu	32.91	565.18	369.51	730.99	0.0360613	12.8	0.431854	4504.73	12488.9	3630	15.09	73770	1119	0.7185	38917.6	20298.5	1.69	441.06	36869.7	12574.4	1013.01	16.6
2018	Chengdu	31.3	578.84	368.91	739.317	0.034061	8.44	0.424708	4834.16	11468	3435	15.09	80503	1139	0.7312	42127.9	22134.7	1.19	888.69	38499	13800.7	1514.24	16.7
2019	Chengdu	30.91	612.22	371.75	733.323	0.0359838	6.14	0.308278	5187.57	13995.1	3643	15.14	84584	1157	0.7441	45878.1	24357.1	1.39	692.16	41266	16684.6	1166.38	16.5167
2020	Chengdu	28.39	655.17	370.58	728.87	0.0369804	3.16	0.305842	5418.5	14966.5	3691	16.59	85679	1461	0.7877	48592.5	26431.7	1.41	835.72	42768.3	16623.7	1408.52	16.775
2005	Deyang	15.4391	76.3421	153.15	464.066	0.203605	4.31091	0.511716	205.326	493.29	658	1.18	12593	642.3	0.358	9147.61	3585.07	0.1	514.5	1247.5	361.3	928.1	16.9878
2006	Deyang	16.0801	84.7223	152.58	490.4	0.186981	4.4899	0.54043	259.767	659.56	753	1.18	14724	613.7	0.37	9966.54	3906.02	0.11	368.8	1076	354	656.6	17.8
2007	Deyang	17.9484	105.866	152.69	479.962	0.188819	5.01157	0.549183	332.805	841.01	950	1.46	17789	610.7	0.3821	11585.5	4540.5	0.13	468.8	1221	373	868	17.9
2008	Deyang	14.6183	108.458	152.37	483.779	0.186191	4.08173	0.551724	349.914	895.41	1106	1.25	19084	612.7	0.395	12640	5184.58	0.08	577.2	1339	417	1021.2	16.9333
2009	Deyang	14.57	113.908	150.7	487.773	0.170934	4.43	0.564067	394.979	1160.21	1004	1.95	21352	614.209	0.412	14306.5	5627.16	0.09	485.6	1901	455	993.4	16.7667
2010	Deyang	14.8	143.65	148.83	475.95	0.165413	4.53	0.578245	499.55	1488.66	1054	2.03	25239	603	0.4132	16202.1	6485.8	0.1	603.1	2063	465	975.4	16.3
2011	Deyang	14.88	182.99	148.11	477.09	0.156262	5.01	0.59993	591.99	1970.55	1023	1.81	30862	599	0.4299	19371.2	7830.68	0.11	496.6	2441	560	925.9	16
2012	Deyang	13.2748	200.42	142.85	478.75	0.151562	3.7066	0.601711	646.23	2128.8	1141	1.28	34805	589	0.4479	22374	8953.26	0.04	456.9	2575	598	937	16
2013	Deyang	12.02	201.14	145.41	480.07	0.139376	3.71	0.600628	767.09	2406.47	1207	1.45	39995	596	0.4586	24700.9	10094	0.37	789.5	2780	600	1438.4	17.2
2014	Deyang	12.92	202.28	146.28	479.35	0.131515	2.72	0.597011	786.86	2658.7	1296	1.44	41900	594	0.4727	26998.1	11259.8	0.07	462	2882	622	873.9	16.7
2015	Deyang	12.85	204.38	149.45	478.52	0.129702	3.1	0.562764	789.83	2826.05	1336	1.74	43756	594	0.4847	27049	12787.2	0.19	397.6	2991.15	686	930.1	17.5
2016	Deyang	12.62	212.61	154.2	476.48	0.125265	3.2	0.54005	809.96	3267.5	1370	1.95	48588	596	0.4958	29159	13951	0.21	362.65	3081.41	731.539	858.38	17.4
2017	Deyang	12.55	219.82	155.66	477.25	0.116529	3.01	0.480381	963.99	3321.28	1375	2.09	54795	598	0.5098	31608.8	15207	0.24	310.32	3600.2	780.101	836.98	17.1
2018	Deyang	12.65	223.48	157.2	476.724	0.109903	2.93	0.483827	1083.27	3543.72	1341	2.14	61788	600	0.5235	34215.6	16583.3	0.24	1010.53	3746	831.887	1367.5	17
2019	Deyang	12.82	234.61	156.98	477.92	0.100432	2.91	0.507036	1133.31	3392.71	1328	2.06	67005	603	0.5389	37221.9	18248.7	0.24	549.07	3911	909	944.66	16.975
2020	Deyang	12.99	272.72	156.98	483.583	0.113438	2.19	0.469475	1128.68	3336.03	1257	2.06	69443	585	0.5597	39360	19790.3	0.55	855.04	4027.73	946	1330.71	17.2417
2005	Ziyang	6.43436	46.7262	156.94	715.214	0.34712	1.21564	0.364072	37.1129	177.21	278	0.98	6014	614.1	23.7	8303.61	2988.69	0.04	364.1	398	121	995.7
2006	Ziyang	5.59327	51.9089	158.4	776.7	0.304332	1.05673	0.411729	49.6651	272.46	285	1.19	7049	535.7	25.2	9082.95	3269.19	0.05	140.8	532	165	542.7	18
2007	Ziyang	5.92971	66.8858	160.01	760.168	0.295318	1.12029	0.43434	67.7227	395.32	378	1.31	8818	529.6	27.03	10685.9	3846.14	0.06	215.7	603	240	633.3	18.1
2008	Ziyang	5.60168	86.6101	161.57	766.214	0.2839	1.05832	0.459444	92.9096	612.76	456	1.21	11068	531.7	29.7	12619	4441.29	0.06	307.7	815	274	873.9	17.2667
2009	Ziyang	5.1	64.206	164.33	772.54	0.242297	1.69	0.504181	131.02	838.54	533	1.8	12616	532.58	32.71	13500	4803.29	0.07	238.3	1084	280	994.3	17.75
2010	Ziyang	5.19	77.02	167.09	519.38	0.230749	1.73	0.529564	162.8	1161.85	563	1.93	12499	458	0.3273	15298.2	5552.06	0.08	331	1271	290	1011.5	17.1
2011	Ziyang	5.4	95.43	170.86	520.52	0.221199	1.85	0.550177	173.91	1563.82	580	1.66	16300	454	0.3445	17853	6718.15	0.08	241	1466	300	788.5	17.2
2012	Ziyang	7.35435	104.55	169.54	523.91	0.219484	1.38945	0.55696	181.68	1740.55	615	1.19	18682	449	0.3615	20751	7708.15	0.06	397.9	1600	329	1050.1	17
2013	Ziyang	5.28	105.83	171.89	522.21	0.215222	2.6	0.556264	194.13	1911.51	619	1.07	20497	449	0.3689	22867	8756	0.03	401.6	1686	356	1052.4	18.3
2014	Ziyang	5.9	114.1	173.554	518.18	0.202325	2.59	0.559911	199.33	1980.42	617	1.08	21985	446	0.382	25153.7	9798.22	0.21	253.5	1748	497	808.4	17.4
2015	Ziyang	7.35	119.42	175.34	516.99	0.197484	2.04	0.553323	202.76	1169.82	417	1.39	23668	448	0.395	26423.7	12283.6	0.4	242.3	1748	510	773.6	18.6
2016	Ziyang	5.23	122.31	118.53	513.65	0.164653	1.51	0.542122	207.55	997.99	362	1.01	26726	442	0.4008	28501	13422	0.19	257.86	1841	566.17	763.63	18.1
2017	Ziyang	5.52	124.82	120.34	516.39	0.156866	1.32	0.492991	216.94	840.78	323	1.03	28761	445	0.4134	30867	14670.5	0.19	208.94	1841	628.527	659.33	18.1
2018	Ziyang	5.49	127.82	121.703	517.268	0.156386	1.32	0.475945	224.95	562.96	293	1.17	30770	437	0.4271	33336.1	16007.2	0.01	499.83	1841	697.751	944.79	17.9
2019	Ziyang	3.51	142.07	115.67	521.961	0.182643	0.55	0.305541	230.99	371.28	238	1.26	33207	436	0.44147	36236.3	17592.5	0.02	420.16	1930	960	915.27	17.6083
2020	Ziyang	4.07	168.5	115.673	521.185	0.208669	0.21	0.283133	228.63	362.83	11	1.05	34806	402	0.4129	37561.8	19076	0.04	508.74	2019	960	914.74	18.075
2005	Neijiang	3.15793	58.8279	107.51	412.526	0.232076	1.65207	0.439116	77.1882	251.58	369	0.81	6432	780.4	34.7	6906.31	2986.8	0.03	415.9	535.6	257.1	1043.3	17.8483
2006	Neijiang	3.45337	64.4048	108.49	426.9	0.205948	1.80663	0.479571	102.868	352.79	457	0.93	7598	736.3	35.8	8009.64	3264.86	0.03	202.3	425	260	736.4	18.2
2007	Neijiang	3.41398	91.8098	109.67	417.813	0.21481	1.78602	0.492432	134.749	475.25	499	0.99	9432	738.5	37	9360.69	3815.57	0.04	260.1	650	280	1020.2	17.9
2008	Neijiang	3.30237	109.17	111.06	421.136	0.200377	1.72763	0.536639	196.794	713.18	622	1.01	12309	734.5	38.1	11301	4403.17	0.03	296.8	789	293	1039.3	17.2583
2009	Neijiang	2.52	105.902	112.27	424.613	0.175492	2.5	0.569213	247.294	927.74	545	1.44	14175	734.868	39.336	12702.3	4765.48	0.03	261.4	1112	295	734.9	17.8917
2010	Neijiang	2.83	109.8	115.53	413.79	0.162818	2.55	0.607768	332.44	1286.38	574	1.52	16979	741	0.3936	14324.4	5503.8	0.03	424.1	1405	303	1119.4	17.3
2011	Neijiang	2.84	138.89	118.68	416.98	0.163523	3.82	0.624795	354.66	1637.68	527	1.52	21239	742	0.4023	16602	6637.8	0.03	272.1	1931	315	751.4	17.4
2012	Neijiang	5.30712	170.1	116.84	429.47	0.166953	2.77641	0.623709	361.78	1434.36	491	1.1	24196	744	0.4184	19142	7602.21	0.5	575.1	1965	330	1145.6	17.1
2013	Neijiang	5.36	178.88	119.87	438.82	0.164887	3.98	0.618447	365.1	1652.69	461	1.11	25583	692	0.4267	21113.6	8584.43	0.01	481.9	2509	439	1051.9	18.6
2014	Neijiang	3.9	187.08	123.03	444.06	0.157862	3.05	0.614677	373.51	1632.91	434	1.77	27627	693	0.4421	23161.6	9564.7	0.02	315.6	2813	471	983.6	17.4
2015	Neijiang	4.67	194.91	125.37	455.93	0.15948	3.18	0.598859	375.27	1618.27	402	1.64	29337	694	0.4561	25786.6	11427.6	0.03	243.1	2853.77	740	920.6	18.4
2016	Neijiang	4.98	205.13	129.11	464.66	0.157606	3.36	0.571501	385.41	1733.46	396	1.84	31823	696	0.467	27986	12491	0.04	253.05	2987.03	783.596	1002.21	18
2017	Neijiang	4.5	216.91	131.95	476.73	0.157347	2.3	0.495965	422.62	1050.46	317	1.71	35213	697	0.479	30392.7	13639.7	0.04	141.57	3076.55	829.76	740.49	18
2018	Neijiang	4.9	229.18	134.69	478.146	0.155346	1.33	0.432655	445.79	1014.6	330	1.63	40062	687	0.491	32981.7	14908.1	0.06	267.26	3442	878.643	977.48	18.1
2019	Neijiang	4.51	240.52	134.83	481.384	0.167795	1.01	0.341785	474.7	1145.31	367	1.78	43754	687	0.5058	36059.4	16450.2	0.02	420.45	3756	922.92	970.65	17.9167
2020	Neijiang	4.88	269.1	135.25	486.827	0.183576	0.36	0.326821	479.08	1250.62	20	1.28	46228	584	0.5007	38336.6	17918.4	0.02	447.77	3904.31	985.22	1086.38	18.2583
2005	Zigong	2.71731	61.4728	74.95	283.103	0.203066	2.53269	0.428071	102.834	255.92	307	0.76	9924	725.5	0.35	7434.97	3188.02	0.05	603.7	1394	291	1188.3	18.4372
2006	Zigong	2.91399	62.4225	74.09	298.1	0.181219	2.71601	0.461125	131.256	344.24	350	0.8	11576	632.1	0.366	8518.24	3491.5	0.06	191.1	1252	494	692.5	18.8
2007	Zigong	2.83118	78.4814	75.61	291.755	0.183534	2.63882	0.47591	172.357	455.38	418	0.84	14166	640.4	0.3818	9902.22	4058.78	0.08	290	1703	528	777.3	18.8
2008	Zigong	2.73801	91.1443	77.3	294.075	0.168656	2.55199	0.509253	236.762	629.85	602	0.74	17348	643.1	0.3963	11414.2	4626.96	0.08	288.1	1736	528	837.9	17.9667
2009	Zigong	3.05	73.2436	78.46	296.503	0.148175	2.6	0.539507	267.774	786.15	542	1.15	19256	641.962	0.408241	12888	5004.09	0.09	516.2	2389	528	834.9	18.6083
2010	Zigong	3.2	77.1	80.24	303.57	0.130733	2.65	0.572523	345.88	1085.33	577	1.21	23033	670	0.4102	14537.7	5762.21	0.1	415.1	3071	528	972.1	16
2011	Zigong	1.91	90.83	81.05	309.49	0.126852	2.52	0.587716	399.68	1288.07	485	1.32	27949	671	0.4269	16852.2	6951.32	0.11	185.2	3470	529	520.3	18
2012	Zigong	1.88871	99.43	86.72	316.81	0.123632	1.76039	0.598169	427.49	1323.18	510	0.98	31208	678	0.4444	19447	7954.84	0.07	480.6	3955	1091	1108	17.8
2013	Zigong	2.77	118.15	88.32	323.93	0.119229	1.61	0.597664	452.66	1513.11	554	1.06	34260	625	0.4552	21488.9	8960.59	0.06	376.7	4286	1145	1034.9	19.3
2014	Zigong	3.22	126.5	91.05	332.52	0.113443	0.83	0.592705	458.45	1605.3	554	1.15	35510	627	0.4662	23551.9	9974.42	0.06	330.4	4483	1150	971	18.3
2015	Zigong	3.75	133.68	93.01	342.53	0.111949	1.9	0.581239	462.69	1664.04	537	1.66	36809	632	0.4788	26266.8	12088.3	0.25	280.6	4613.42	1160	914.6	19.1
2016	Zigong	4.01	145.33	97.37	352.49	0.110266	1.96	0.563253	472.12	1735.65	543	1.57	38993	635	0.491376	28455	13192	0.16	315.3	4818	1170.8	918.04	18.8
2017	Zigong	4.16	174.7	98.72	362.65	0.108942	1.5	0.486445	495.86	1521.51	534	1.48	44681	662	0.5092	31015.8	14379.6	0.1	155.71	5094.95	1181.69	694.52	18.9
2018	Zigong	4.42	189.57	100.18	366.407	0.107734	1.39	0.464708	525.3	1326.01	535	1.67	50664	667	0.5261	33597.1	15691.7	0.09	339.73	5378	1192.69	1023.29	18.7
2019	Zigong	4.22	202.38	102.05	372.035	0.14166	1.31	0.400913	558.98	1138.21	564	1.7	54959	667	0.5409	36622.2	17276.5	0.11	404.79	5658	1196	987.9	18.5833
2020	Zigong	3.83	231.35	102.827	377.94	0.158628	0.42	0.389416	567.94	1216.14	606	1.42	58059	568	0.554	38780.8	18787.9	0.11	500.46	5848	1215	1106.16	18.9
2005	Luzhou	3.25161	83.33	107.39	467.653	0.253519	2.31839	0.385841	96.1112	169.68	327	1.17	6753	391.6	0.34	8797.26	3165.49	0.1	500.4	2029.1	376.2	1086.4	18.0606
2006	Luzhou	3.08816	85.5846	108.16	481	0.22895	2.20184	0.417341	125.655	231.19	377	1.16	7819	345.9	0.352	9085.01	3422	0.11	383.2	1400	490	971.7	18.5
2007	Luzhou	3.16988	112.76	108.87	470.762	0.22466	2.26012	0.444912	168.992	351.88	452	1.19	9474	350.3	0.3642	10167.2	3829.62	0.09	431.5	1774	533	1320.7	18.3
2008	Luzhou	2.71454	134.404	109.9	474.506	0.208115	1.93546	0.486232	236.254	515.04	616	1.04	11831	351.4	0.3763	12065.5	4332.21	0.1	479.7	2248	612	1038.2	17.7167
2009	Luzhou	3.01	96.106	112.45	478.424	0.171358	1.72	0.515827	294.204	694.2	601	1.48	13591	354.634	0.3879	13549.5	4679.35	0.11	657	3204	663	909.4	18.1167
2010	Luzhou	3.16	107.86	115.67	499.15	0.152227	1.75	0.564795	394.04	1020.49	681	1.53	16794	352	0.388	15505.3	5388.46	0.12	565.1	3830	698	1092.7	17.7
2011	Luzhou	3.18	122.26	123.28	515.45	0.145226	3.5	0.597378	507.13	1306.18	598	1.69	21064	352	0.3992	17884	6509.33	0.13	303.7	4432	739	845.1	17.9
2012	Luzhou	4.13838	135.36	126.71	524.37	0.139357	2.95065	0.60559	567.35	1140.27	583	1.26	23873	354	0.4173	20746	7462.58	0.09	593.2	4709	783	1160.4	17.2
2013	Luzhou	4.02	150.78	132.34	525.98	0.136434	2.1	0.600072	657.89	1404.23	605	1.46	27656	347	0.4329	22820.6	8455.11	0.26	371	4995	833	999.9	18.6
2014	Luzhou	4.43	167.19	137.4	524.46	0.126892	2.02	0.602454	725.18	1365.02	621	1.81	30741	347	0.4484	25239.6	9469.6	0.08	544	5148	931	1176.5	17.6
2015	Luzhou	6.16	173.76	141.87	527.03	0.124013	2.17	0.59608	728.47	1447.72	629	2.07	32869	350	0.4608	26655.6	11359.1	0.06	526.8	5471	1092	1115.9	18.5
2016	Luzhou	5.89	181.72	149.41	528.62	0.120162	2.17	0.590974	779.88	1604.04	653	2.17	35832	352	0.475	28959	12450	0.07	638.51	6117	1180.22	1300.71	18.3
2017	Luzhou	6.92	192.05	153.28	541.29	0.114766	2.04	0.532862	856.41	1610.82	663	2.18	40383	353	0.4895	31449.4	13670.1	0.08	466.3	6902	1275.57	953.19	18.2
2018	Luzhou	6.53	197.3	154.82	540.672	0.112439	2.11	0.520935	938	1788.32	651	2.4	44918	353	0.5046	34141	14982.8	0.16	529.94	7607	1378.61	1060.53	18.2
2019	Luzhou	6.76	216.99	155.71	541.955	0.104254	2.06	0.490981	1023.38	2056.13	692	2.56	48903	354	0.52	37251.8	16531.5	0.13	638.92	7873	1591.36	996.24	18.1083
2020	Luzhou	6.89	256.46	156.39	550.205	0.118884	1.93	0.481217	1038.09	2207.15	787	2.6	50758	348	0.5024	39547	18035.2	0.11	795.03	7951.21	1610.36	1310.51	17.9667

## Sheet: Pre_agr
Actual	GA-BP	GPR	SVM	ELM	RF
3.30237	3.52539	3.4741	3.19653	4.88999	3.03246	Training
2.71454	2.95706	2.76741	2.73814	3.41907	4.07233
12.82	10.6847	12.4059	13.128	13.1887	12.3743
2.73801	3.00309	2.80322	3.00857	2.70442	2.81278
5.49	3.62465	5.15538	4.31304	3.60862	4.83437
14.8	7.51079	15.3731	8.22277	10.8128	12.7785
5.19	8.25783	5.68316	5.09861	6.96757	5.9333
6.16	5.45694	5.62043	6.06197	6.33324	6.19756
6.92	6.80211	6.45301	7.77847	8.03912	8.61555
4.13838	4.00062	4.36523	4.2375	2.73312	4.68833
4.22	3.38198	3.81882	4.44581	3.76684	4.20314
5.9	9.87977	8.18059	7.50674	9.58939	6.91255
3.16	3.51614	3.23591	4.09214	2.82321	3.98934
26.3204	28.2052	26.4806	26.4169	26.527	26.4663
2.52	3.84267	2.54436	4.35258	7.21643	2.96911
3.2	3.49802	3.05928	2.18685	1.30706	2.89332
31.3	31.5004	31.8617	31.3997	32.0278	28.1544
3.9	4.16084	4.94325	4.78266	6.35079	4.46729
13.2748	6.0088	10.8823	7.50835	9.0232	11.7933
3.51	3.06773	3.70319	3.40841	3.25234	4.09845
5.92971	4.22396	5.66386	5.86227	5.90364	7.97328
30.91	31.5755	30.6787	30.7948	31.8523	28.1544
12.65	10.5235	12.9097	12.7528	13.2472	11.8196
2.91399	2.86259	2.60675	2.8169	2.80352	2.84936
4.51	4.2822	4.83596	5.09132	5.62175	5.16792
28.0231	27.9735	27.9052	28.1226	29.7526	24.7845
12.62	9.16036	13.3698	11.2784	12.222	12.1036
5.59327	4.17088	5.7513	5.5214	5.80926	8.36764
27.7761	27.1635	27.6714	27.6754	27.345	24.7513
4.5	4.36746	5.43588	5.12412	6.55692	6.16022
4.16	3.78974	4.00937	3.96418	4.14145	4.20689
1.88871	3.77274	2.32815	2.77149	3.05394	2.80328
5.52	3.55514	4.90878	4.23332	3.3032	4.8119
2.77	3.72427	2.71459	2.86418	3.19317	2.99563
3.22	3.85188	2.89464	2.83795	3.29491	3.30423
24.5	26.9262	25.2614	25.6515	25.6459	26.4047
16.0801	7.90988	15.4946	8.89012	11.9731	12.0832
5.28	9.0434	5.8099	6.09846	7.98076	6.64902
4.98	4.33926	5.68922	5.09941	6.53079	4.68081
12.85	7.86796	12.0364	9.81872	11.2535	12.7848
3.05	3.30613	3.13648	3.18792	2.7516	2.90665
5.23	3.43306	5.06539	4.27404	3.68906	4.61783
4.43	4.96163	4.95385	5.31966	5.32148	5.09598
5.30712	3.79926	3.57478	3.95845	5.56162	4.28287
3.25161	2.90606	3.21616	3.35857	1.14782	3.16497
3.83	3.08322	3.81065	3.73198	0.950286	4.04063
3.08816	2.97286	3.30575	4.3966	4.08553	4.19759
3.15793	3.42598	3.20444	3.25806	3.71089	3.10757
4.9	4.57501	5.69427	5.62136	6.7788	6.26021
14.88	7.06772	14.0108	8.31675	9.95642	13.1782
3.16988	2.94817	3.11794	3.07004	2.98268	3.17295
2.83118	2.89392	2.68617	2.73084	2.29057	2.83759
24.45	25.9202	24.1998	24.5415	23.3741	26.3078
2.83	4.44433	2.539	5.16394	8.36419	3.14237
4.88	3.88698	4.50308	4.7826	3.72818	5.68319
6.89	6.37296	7.13002	7.55499	8.89348	8.29404
25.0531	27.4815	24.7457	24.9349	23.4081	26.7338
25.7304	26.5009	26.4197	25.6062	26.1344	26.9512
3.01	3.43039	3.83301	4.69564	5.23038	4.84325
4.67	4.14245	5.11242	4.70047	6.24121	4.50222
28.73	27.4388	27.574	27.0184	28.5408	27.9861
2.71731	2.86835	3.01259	2.7449	1.42319	2.86831
14.57	7.69515	15.4061	8.67144	11.831	12.4398
32.91	31.5811	32.3409	32.789	31.3151	28.1544
5.4	8.88006	5.64081	5.62427	7.45329	5.95645
7.35435	8.44893	5.3499	5.5885	7.43602	6.55876
4.42	3.7794	4.80664	4.52135	4.21751	4.32291
6.43436	4.26499	6.48588	6.37996	6.3879	7.40944
17.9484	7.94278	15.6631	7.75579	10.4203	13.3507
5.89	6.54307	7.01015	7.56607	8.35263	8.51039
5.60168	4.19465	5.76102	5.70729	4.6697	7.97656
2.84	4.45615	4.29223	5.07883	7.53235	3.79052
12.02	6.71992	11.2301	8.48221	10.1076	12.4635
12.55	9.78966	12.9538	12.0344	12.7343	11.9929
12.99	9.16117	12.6958	12.8878	12.1758	11.8617
4.02	4.40534	5.07005	4.80313	4.32199	4.93722	Test
28.33	28.6941	28.6747	29.4603	31.9921	27.5012
3.45337	3.54652	3.99566	4.83926	6.78994	3.11693
3.18	3.86485	4.56479	4.39844	3.07431	4.73665
23.87	26.6289	25.6664	25.5792	24.9718	26.3171
14.6183	7.78096	15.4971	7.88183	10.6713	12.5586
5.1	4.3125	6.35874	6.4228	0.0970056	8.1425
1.91	3.4357	2.73317	1.88306	1.32022	2.85473
28.39	31.5684	26.9846	28.8386	33.8286	28.1544
4.01	4.03373	2.78457	3.47967	4.35131	3.75704
15.4391	8.661	15.7196	7.42683	9.56504	7.69363
6.76	7.23295	6.63741	8.14558	8.13674	8.9734
32.51	29.2645	28.9564	31.0028	33.64	27.5012
4.07	2.88957	2.67043	2.95691	2.83841	4.51354
5.36	3.90882	4.26187	4.20128	5.75144	4.40736
3.41398	3.45062	3.45783	2.94596	4.03482	3.03321
6.53	7.09884	6.68296	8.12423	8.46135	8.79976
12.92	7.13164	10.9836	8.98817	10.5815	12.7329
3.75	3.83649	2.58294	2.73194	3.41803	3.36443
7.35	10.4245	8.95559	8.02942	10.0622	7.10995
32.37	31.7017	29.8398	32.6069	29.8817	28.1544
R^2	0.892105	0.992439	0.931324	0.938512	0.967521	Training set
RMSE	2.81678	0.745644	2.24727	2.12642	1.54544
MAPE	22.5818	8.2491	15.7227	28.3645	14.5446
R^2	0.924707	0.981112	0.935877	0.930397	0.939209	Test set
RMSE	2.86278	1.43385	2.64191	2.75249	2.57235
MAPE	19.9185	16.7736	20.428	25.114	20.2835

## Sheet: Pre_ind
Actual	GA-BP	GPR	SVM	ELM	RF
2.72	4.58848	3.30146	3.70595	8.35263	4.07395	Training
2.06	2.32468	1.88943	2.08464	0.612994	3.74734
2.59	2.04276	2.19375	2.48899	3.75109	2.47016
1.80663	1.85562	2.03567	2.07085	1.15073	1.81977
1.05673	1.30156	1.50093	2.04311	1.69838	2.04877
15.43	14.913	15.3683	11.1337	13.7934	11.0099
3.82	1.80495	3.40146	3.64333	4.43961	2.58951
1.72763	2.27848	2.5365	2.22009	2.07588	2.05856
2.55	1.97196	2.99371	3.11376	3.71995	2.53058
1.93546	2.31255	2.30573	1.95659	1.39373	1.88711
2.04	2.38902	2.19455	2.13666	1.10579	2.44394
1.93	2.59018	1.88631	2.02741	0.967138	3.92069
3.2	5.14291	3.13194	3.23749	7.16963	5.69998
2.02	2.19396	2.4119	2.56097	2.49517	2.61247
1.78602	1.96558	1.97753	1.88342	1.22904	1.83938
2.3	1.48953	1.62253	1.58992	0.248982	1.97006
11.73	11.5717	11.2621	10.9251	12.567	11.0099
14.1796	14.2994	14.5307	11.5099	10.5005	10.3145
1.72	2.25555	2.29068	1.87364	1.4742	2.05109
1.33	1.34463	1.15234	1.52035	0.692968	2.10845
4.4899	2.71648	3.19232	2.63336	2.52362	2.74855
2.11	2.31646	2.0671	2.18526	0.796881	2.87561
2.1	2.13693	2.36602	2.49045	2.6609	2.59317
13.66	10.5169	12.5156	11.0561	12.6731	10.8813
3.01	5.15988	3.11612	3.07398	4.62594	6.88512
2.6	2.0608	2.14883	2.417	3.59079	2.30359
1.96	1.95204	2.03127	1.99969	2.45431	2.42355
2.55199	2.25951	2.24719	1.87538	1.51673	2.02107
15.0969	13.1002	14.8582	11.5355	7.50938	9.82249
2.20184	1.51201	1.85915	2.0364	1.67918	2.05457
2.04	1.69419	1.99448	2.06708	1.78847	2.09522
2.26012	1.76657	2.12581	2.16227	1.27492	2.10015
13.8618	11.6706	13.1424	11.0183	11.2796	10.8813
1.38945	2.0717	2.20798	2.38713	3.44932	2.26084
2.63882	1.74141	1.94938	1.94015	0.958092	1.8099
1.61	1.95539	2.41477	2.56105	3.20835	2.46311
12.21	10.5254	11.9899	10.2022	13.5519	11.0099
2.95065	2.07574	2.72582	2.79174	2.62098	2.55843
3.18	1.61568	2.50155	2.71115	2.76275	2.58258
1.39	1.88241	1.50357	1.43378	0.75543	2.0101
8.27	10.9158	10.8027	11.0368	11.3723	11.0099
3.5	2.09748	2.51412	2.56979	2.96691	2.6152
2.93	4.87754	2.84354	3.02689	4.52954	6.22137
2.19	4.39089	2.6376	2.95515	3.40894	5.17813
1.85	2.01287	2.06284	2.19697	2.93474	2.08901
3.36	1.6137	2.08958	2.18061	2.13146	2.53488
1.51	1.60659	1.80192	1.9024	1.20725	1.98821
1.75	2.40544	2.72486	2.4435	2.63325	2.74078
3.05	1.65209	2.98117	3.21719	3.44986	2.59574
2.17	2.29073	2.14564	2.27829	2.53864	2.73785
1.05832	1.76772	1.70771	1.97599	1.17406	1.94664
1.9	1.92717	2.1472	2.20342	2.82503	2.49795
2.71601	1.56796	1.99536	2.19817	0.984836	1.91589
0.83	1.9553	2.27648	2.42771	3.17604	2.45131
1.32	1.45644	1.75414	1.89806	0.575718	1.74306
1.73	2.04059	1.86495	1.83198	2.10358	1.92165
3.1	4.99184	3.29158	3.32157	7.39176	4.86832
2.52	1.83192	2.38442	2.4181	2.41855	2.49972
1.32	1.5097	1.49476	1.59955	0.626605	1.77167
8.44	9.4878	8.53495	8.54213	10.3374	11.0099
15.78	14.8586	15.867	10.859	13.788	11.0099
4.53	3.67275	3.83838	3.36235	5.35254	3.21098
14.9639	12.1798	14.45	10.5369	6.04697	8.98117
1.12029	1.54616	1.7731	2.18306	1.3303	2.05457
2.91	4.97791	2.92811	2.96561	4.97762	5.97147
4.43	3.55461	3.99525	3.38842	4.51541	3.1005
2.6	2.05778	2.29371	2.02765	1.63801	2.17237
0.55	0.868771	0.663811	2.69143	4.6145	2.05694
1.21564	1.13408	1.06065	1.45356	2.85751	2.04877
15.86	12.7634	15.5366	10.4531	9.98174	11.0099
1.5	1.90487	1.45818	1.38968	0.944131	1.94567
2.53269	1.39829	1.84957	2.24069	1.43119	2.04877
2.5	2.00431	2.55593	2.48134	2.37239	2.42066
3.71	4.17038	3.26883	3.57618	7.60824	3.58211
0.42	1.73437	0.840889	1.40762	1.40462	2.2703
4.31091	2.45526	2.54987	2.13331	1.74791	2.15547	Test
2.17	2.22086	2.26525	2.3872	2.49082	2.62528
3.16	2.95153	8.22146	6.36318	8.39497	11.0099
3.98	1.6919	3.12736	3.36892	3.79717	2.59574
2.31839	1.29874	1.34896	1.54067	2.37874	2.04877
13.4969	15.302	15.226	9.23326	16.959	10.61
2.65	2.08179	2.4972	2.37277	2.48641	2.47851
1.69	2.00472	1.73355	1.66252	1.52026	1.87437
1.31	1.70589	0.9545	1.32527	1.26009	2.22394
1.01	1.04081	0.15028	1.81017	2.42684	2.14239
2.77641	1.75765	3.40099	3.59507	3.82696	2.53625
1.65207	1.5638	2.013	2.35337	1.34544	2.04877
5.01	3.37363	3.2063	3.26851	6.34542	3.2698
3.7066	3.8526	3.4176	3.55157	7.21622	3.41114
1.76039	1.8716	2.52634	2.62525	2.782	2.51697
0.36	0.675421	-0.397704	2.69416	3.11567	2.14239
5.01157	3.43593	3.98593	3.28487	3.64254	2.8182
6.14	3.56556	8.1522	6.37198	8.11219	11.0099
12.8	10.0101	11.4082	9.16273	13.5066	11.0099
0.21	0.660142	0.630776	3.82778	5.80537	2.04514
4.08173	4.12837	4.67695	3.88319	4.52897	2.99193
R^2	0.919239	0.980881	0.877265	0.720663	0.800589	Training set
RMSE	1.20802	0.587777	1.48922	2.24667	1.89823
MAPE	32.6387	19.2381	30.4944	59.3711	46.2197
R^2	0.858009	0.807448	0.69294	0.548558	0.497311	Test set
RMSE	1.28281	1.49385	1.88645	2.28736	2.4137
MAPE	34.4476	48.7263	139.881	198.794	106.55

## Sheet: Pre_dom
Actual	GA-BP	GPR	SVM	ELM	RF
1.48	0.741956	1.53796	3.78486	2.10826	1.44163	Training
1.07	0.75675	1.21434	3.56985	1.78903	1.24015
1.44	0.798636	1.43319	3.93985	1.23837	1.69184
1.16	0.741385	1.22204	3.6601	0.854587	1.16328
1.05	1.03647	1.24271	3.54979	1.54357	1.50964
0.8	0.768548	0.927166	3.20792	0.771312	0.964557
1.15	0.792557	1.27159	3.30525	1.33882	1.34333
2.6	0.85941	2.44519	4.06146	1.20165	2.78965
0.81	0.800946	0.831499	3.31022	0.787857	1.67829
4.09	3.91046	4.46477	4.53456	4.60196	3.93724
1.15	1.03342	1.43304	3.64973	1.44936	1.46054
1.01	0.813639	1.22931	3.50951	1.30754	1.27228
1.71	2.67684	1.65396	4.01323	1.10703	1.75082
0.76	0.82185	0.791469	3.26043	0.742692	0.955647
1.44	1.03378	1.42734	3.92039	1.32506	1.65947
1.19	0.750383	1.1842	3.5689	1.32962	1.27051
0.93	0.790573	0.929154	3.3309	1.34914	1.19573
1.67	2.86424	1.85826	4.02606	2.60958	1.91745
1.1	1.25717	1.65607	3.59984	1.33173	1.68914
1.63	3.08082	1.59722	4.0164	1.35219	1.7439
2.03	0.7954	1.38632	3.432	1.25934	1.77041
1.46	0.769434	1.23826	3.29026	1.2546	1.30044
1.28	0.865269	1.35827	3.58873	1.22556	1.39211
1.03	0.858804	1.1764	3.53009	1.36415	1.29653
1.64	1.73681	1.54617	3.83082	0.957392	1.54674
1.17	0.741928	1.17304	3.62682	0.875978	1.121
1.45	0.94834	1.47624	3.83892	1.23523	1.52585
1.81	0.831564	1.41544	3.45746	1.25951	1.52491
1.18	0.764975	1.10681	3.22505	1.14419	1.12349
0.98	1.01753	1.66431	3.47878	1.62967	1.38303
1.48	2.35635	1.6968	3.98065	2.18703	1.87041
15.09	12.7866	14.9394	7.3209	13.3381	9.70271
1.19	0.741544	1.33159	3.65261	1.078	1.19073
16.59	13.8484	16.5673	7.05547	16.8774	9.72743
1.06	0.940575	1.48956	3.55111	1.3949	1.34394
1.31	0.750861	1.28953	3.58656	1.33848	1.32261
0.99	0.794437	1.02876	3.46773	0.974589	1.28
1.26	1.02077	1.07592	3.51387	1.29722	1.39194
4.75	5.129	5.25889	4.67742	5.26689	5.09302
0.74	0.78643	1.1947	3.23985	1.15218	1.11582
1.08	0.763094	1.13094	3.5329	1.83334	1.24811
1.8	0.753264	1.62694	3.87844	1.71383	1.76125
1.52	1.08605	1.5122	3.55624	1.24752	1.70242
1.42	2.09701	1.34625	3.92025	2.27668	2.94147
12.1	12.3722	12.1191	7.3126	11.998	9.05702
2.4	0.798538	2.45998	4.0235	1.15119	2.04599
1.95	1.42437	1.76989	4.03288	2.06024	1.93109
1.93	0.746611	1.4268	3.69094	1.46941	1.5286
2.18	0.778293	2.26108	3.97429	1.34073	2.01203
1.53	0.74233	1.61311	3.9022	2.26997	1.55426
1.84	2.14596	1.6086	3.94685	1.00157	1.6518
1.95	0.785795	1.3194	3.38391	1.26656	1.70749
7.32	6.33233	6.07409	4.8403	5.96254	6.41302
1.77	1.29142	1.45065	3.6137	1.1364	1.43821
1.7	3.43787	1.89324	4.02564	2.78883	2.30064
1.66	1.36363	1.44783	3.79863	1.60372	1.73862
1.39	0.792278	1.233	3.51089	1.11754	1.31959
2.09	1.63145	1.92613	4.0814	2.34976	2.22908
1.17	0.909218	1.15429	3.53458	1.41735	1.32394
0.98	0.762044	0.909459	3.47997	0.409225	1.184
1.19	0.751803	1.3034	3.64983	1.8282	1.27278
0.84	0.777338	1.04887	3.17976	0.93009	1.04189
1.46	0.746435	1.67867	3.90209	1.94765	1.49787
2.06	2.30668	2.16778	4.22691	3.30751	4.26446
2.07	0.755913	1.90577	3.8548	1.52661	1.72034
1.21	0.842949	1.435	3.3959	1.48549	1.59734
1.81	0.749537	1.72939	3.90273	1.80893	1.61574
1.25	0.777886	1.26703	3.33031	1.06876	1.41123
2.17	0.764188	2.02295	3.88952	1.52161	1.86736
1.18	0.77301	0.978397	3.17989	1.03531	1.04037
1.74	1.22953	1.64425	3.95683	1.77669	1.79111
1.69	0.743262	1.66228	3.95788	2.06031	1.57128
7.69	9.90573	8.06073	5.19025	8.78401	8.03772
4.03	2.98004	3.71653	4.43286	3.96099	3.40914
1.21	0.752246	1.44185	3.71083	1.4267	1.4444
8.44	10.9231	9.05	5.21959	10.3276	7.99016	Test
1.66	0.748945	1.40182	3.70962	1.53687	1.46745
2.14	1.82353	2.12963	4.11158	2.66971	3.21915
1.04	0.741739	1.4681	3.71366	1.68146	1.31054
1.52	0.960528	1.29302	3.46344	1.10607	1.68206
15.14	13.2586	16.3461	5.41181	14.5752	9.72743
3.57	1.40944	2.16343	3.9298	2.53583	2.3243
1.11	1.12457	1.40947	3.51236	1.14332	1.3677
1.26	0.744716	1.60874	3.90609	2.2033	1.49385
13.35	12.9194	13.446	6.98304	12.247	9.05702
2.56	0.828973	2.4892	4.03201	1.04502	2.09148
1.28	2.31047	0.885256	3.84443	1.17639	2.19435
1.57	1.64024	1.44987	3.87093	1.71861	1.76122
1.32	0.909154	1.59918	3.44295	1.53437	1.62244
14.79	12.5902	13.0366	7.15213	11.3562	9.22707
5.84	11.5691	10.0448	5.72593	11.3868	8.08255
1.01	0.796597	1.22914	3.72239	1.09623	1.44408
1.78	3.84139	1.55952	4.05141	1.2507	1.81155
2.06	2.1423	2.2397	4.15606	3.11723	3.50724
7.84	12.0073	10.9408	6.69471	11.4608	8.51298
15.09	13.019	16.2059	6.36923	14.6587	9.72743
R^2	0.905034	0.990205	0.112429	0.956711	0.833525	Training set
RMSE	0.865369	0.277925	2.64557	0.58426	1.14576
MAPE	33.8193	11.8243	157.597	25.8852	19.2321
R^2	0.847008	0.933847	0.365091	0.876943	0.782273	Test set
RMSE	2.0001	1.3152	4.07449	1.79378	2.38602
MAPE	37.4985	19.9105	113.157	29.1469	28.9797

## Sheet: Pre_eco
Actual	GA-BP	GPR	SVM	ELM	RF
0.06	0.102475	0.127243	0.309952	0.0695119	0.0855884	Training
0.53	0.565907	0.533847	0.587479	0.335732	0.62029
0.04	0.198399	0.124502	0.290082	0.113333	0.166398
0.24	0.377955	0.228012	0.489983	0.400992	0.340837
1.23	0.792257	1.02581	0.979918	0.945464	1.07978
0.08	0.104877	0.0820896	0.257372	0.0731885	0.118693
0.11	0.217353	0.12348	0.291796	0.109095	0.18005
1.41	1.50905	1.38939	1.15992	1.39809	1.11489
0.03	0.134182	0.0824425	0.280028	0.0575193	0.0551932
0.03	0.0770923	0.0456319	0.27756	0.105573	0.0634326
0.01	0.175426	0.102886	0.259992	0.0737713	0.0698428
0.94	0.747459	0.895427	0.690018	0.707652	0.8583
0.07	0.223294	0.116238	0.319902	0.177718	0.180405
0.06	0.109638	0.0568047	0.274091	0.0762033	0.0611274
0.09	0.181129	0.103946	0.278747	0.0961187	0.174185
0.16	0.239041	0.112523	0.359585	0.220433	0.187492
0.21	0.147853	0.127472	0.276244	0.0877495	0.154647
0.1	0.190387	0.0818467	0.318411	0.0686654	0.0880673
0.02	0.158715	0.145365	0.2416	0.102216	0.0670392
0.24	0.139636	0.128398	0.325078	0.0943639	0.162897
0.02	0.116113	0.118884	0.246106	0.0765613	0.0885225
0.13	0.160302	0.0777917	0.291151	0.0424984	0.0941651
0.07	0.199192	0.132673	0.320057	0.0848812	0.186058
0.1	0.178171	0.134693	0.319848	0.117838	0.174801
0.04	0.0852799	0.0501406	0.289974	0.0471175	0.0518329
0.08	0.098509	0.0810358	0.329933	0.0930514	0.123885
0.1	0.156351	0.111504	0.250036	0.0264741	0.0864463
0.24	0.243867	0.158404	0.341019	0.129767	0.143355
0.09	0.116922	0.100302	0.339999	-0.0352173	0.129581
0.19	0.151205	0.130531	0.244049	0.0847727	0.126932
0.16	0.123493	0.116954	0.325091	0.139605	0.153158
1.69	1.41794	1.66965	1.43995	1.66486	1.08585
0.4	0.0887746	0.0791012	0.303611	0.102027	0.158178
0.03	0.0974602	0.06257	0.2598	0.0928804	0.0596586
0.09	0.127325	0.103877	0.328403	0.119718	0.118271
0.11	0.107259	0.108234	0.340005	0.163014	0.137928
0.13	0.128767	0.120051	0.280444	0.135042	0.144319
0.69	0.9289	0.859552	0.602751	0.82331	0.866693
0.08	0.215172	0.0891031	0.330092	0.209081	0.159091
0.04	0.185515	0.111756	0.27813	0.0948465	0.0945931
0.08	0.209224	0.0899527	0.329924	0.10287	0.126218
0.05	0.174867	0.0959327	0.299965	0.00490331	0.0846327
0.07	0.17278	0.157445	0.265169	0.130247	0.0844534
0.37	0.245426	0.181013	0.527882	0.316506	0.325998
0.06	0.128505	0.12875	0.305482	0.109482	0.0842971
0.03	0.124453	0.0560186	0.237284	0.0309597	0.0463969
0.11	0.158878	0.100223	0.300961	0.154556	0.12888
0.06	0.123543	0.139743	0.310072	0.0868591	0.0943093
0.07	0.0838861	0.059768	0.287262	0.0675764	0.0607594
0.1	0.162502	0.117374	0.233722	0.0726005	0.088107
0.55	0.311122	0.207733	0.476842	0.340196	0.341443
1.39	1.48659	1.40846	1.14012	1.4346	1.12133
0.09	0.183133	0.121925	0.340052	0.0584814	0.126713
0.25	0.107864	0.118929	0.360557	0.133714	0.155571
0.11	0.336355	0.15776	0.360139	0.347279	0.343986
0.03	0.100156	0.0551719	0.279959	0.069252	0.0544102
0.19	0.0999581	0.0829419	0.263602	0.0843743	0.143117
0.03	0.110314	0.0869615	0.28012	0.0993393	0.0770719
0.02	0.156437	0.101293	0.251908	0.0814082	0.0806037
1.28	1.25574	1.28251	1.02992	1.33955	1.07285
0.04	0.0834311	0.104299	0.290023	0.0938407	0.122845
0.08	0.201648	0.133602	0.304083	0.132811	0.103692
0.21	0.103321	0.0799478	0.272536	0.0777546	0.153391
0.05	0.0726534	0.048109	0.299954	0.119944	0.0626632
0.11	0.180146	0.106387	0.35132	0.14038	0.145906
0.08	0.113951	0.0709755	0.277819	0.0760779	0.062211
0.67	0.750698	0.722086	0.600952	0.83416	0.831988
0.06	0.192094	0.119692	0.309965	0.129748	0.0928679
0.12	0.206608	0.164046	0.281248	0.0982765	0.113154
0.06	0.135625	0.0869062	0.281767	0.0777279	0.0604799
0.1	0.096336	0.0892416	0.35016	0.209725	0.166528
0.1	0.250897	0.119859	0.349926	0.114607	0.191274
0.09	0.228472	0.15344	0.339904	0.142682	0.147628
0.03	0.120168	0.0902563	0.270651	0.0117966	0.0535161
0.08	0.0993025	0.0710834	0.31683	0.0976942	0.08106
0.66	0.857774	0.633976	0.607062	0.601554	0.534341	Test
0.02	0.153519	0.152311	0.270972	0.0901688	0.0797371
0.11	0.116775	0.0781785	0.276553	0.0299743	0.0702623
0.11	0.138866	0.06825	0.395172	0.0457022	0.067211
0.03	0.0917731	0.112368	0.334789	0.0750055	0.119782
0.26	0.13321	0.115244	0.298143	0.101545	0.105514
1.19	1.50406	1.60861	0.720855	1.43729	1.11489
0.63	0.743392	0.621563	0.594783	0.693763	0.827691
0.5	0.194096	0.116433	0.339423	0.0968357	0.0852126
0.04	0.0958348	0.118511	0.311381	0.0554045	0.0975497
0.11	0.267035	0.161961	0.436404	0.0674298	0.152571
0.06	0.076638	0.0621815	0.333372	0.115163	0.12964
0.13	0.337773	0.13909	0.449252	0.274543	0.225574
1.49	1.25014	1.35294	0.720074	1.35952	1.03116
0.04	0.538789	0.0516937	0.591103	1.07689	0.144986
0.01	0.148055	0.126919	0.282129	0.0136857	0.0945995
0.06	0.0851201	0.0504505	0.27032	0.102829	0.0634326
1.67	1.40355	1.65027	1.27254	1.68623	1.05182
0.19	0.0937516	0.0795156	0.252775	0.0777128	0.131455
0.83	0.755157	0.900783	0.592819	0.886115	0.926487
0.59	0.71243	0.512228	0.619664	0.688714	0.522352
R^2	0.882041	0.943897	0.646723	0.926747	0.895202	Training set
RMSE	0.122508	0.0844871	0.21201	0.0965409	0.115471
MAPE	141.116	79.9659	337.821	79.2879	70.819
R^2	0.84641	0.914165	0.585571	0.720789	0.819288	Test set
RMSE	0.192832	0.144155	0.316755	0.259994	0.209166
MAPE	206.761	130.218	430.923	185.073	118.102

## Sheet: Result(2025)
Regions	Impact Factors					Agr_WD(2025)
Chengdu	795.23	385.258	721.827	0.0372668		28.3054
Deyang	333.37	156.748	479.31	0.0656859		14.2451
Ziyang	187.725	98.9288	464.552	0.270405		2.2969
Neijiang	329.373	145.4	513.064	0.204169		6.7256
Zigong	333.225	107.986	410.917	0.213027		4.9531
Luzhou	277.969	158.179	579.023	0.12294		7.7399
Regions	Impact Factors					Ind_WD(2025)
Chengdu	6899.27	0.0398594	19248.3	3891		1.32208
Deyang	1480.51	0.439422	2988.75	1204		9.21365
Ziyang	216.833	-0.212192	266.087	243.206		13.555
Neijiang	515.745	0.234826	1557.68	536		9.21365
Zigong	647.929	0.281332	1335.37	137		0.711835
Luzhou	1372.79	0.434954	2842.12	891		1.32211
Regions	Impact Factors					Ind_WD(2025)
Chengdu	108679	0.816157	1321.44	61765.5	36743	14.1233
Deyang	88960.8	0.616764	598.8	49713.4	27535.1	7.5378
Ziyang	44695.8	0.458523	397.544	47757.3	26072.7	3.1668
Neijiang	59565.6	0.563173	613.337	51996.7	25101.8	5.2301
Zigong	73559.3	-14.7266	628.549	51539.7	25993.9	7.0376
Luzhou	62262.6	0.581331	344.689	51957.2	25528.4	3.9671
Regions	Impact Factors					Ind_WD(2025)
Chengdu	715.557	9223.37	1394.74	16.6394	23468.1	1.1403
Deyang	727.572	5141.85	1163	17.1784	1148.42	0.2437
Ziyang	463.714	2340.88	924.59	18.1249	1219.39	0.041
Neijiang	353.59	5152.55	999.4	18.2183	1257.69	0.0653
Zigong	342.514	7478.99	981.32	19.0779	1551.45	0.1808
Luzhou	698.706	8161.55	1121.19	17.9696	2009.8	0.2116
